# Supplementary material for: Vitamin D3 Prevents the Deleterious Effects of Testicular Torsion on Testis by Targeting miRNA-145 and ADAM17: In Silico and In Vivo Study
Source: Pharmaceuticals (Basel). 2021 Nov 25;14(12):1222. doi: 10.3390/ph14121222 (PMC8703569; doi:10.3390/ph14121222)
Supplement: Supplementary file 1 [file pharmaceuticals-14-01222-s001.zip]

Archive with 1 entries (1 files):
- pharmaceuticals-1456981-supplementary.pdf
